# Supplementary material for: Generation and Genetic Stability of a PolX and 5′ MGF-Deficient African Swine Fever Virus Mutant for Vaccine Development
Source: Vaccines (Basel). 2024 Sep 30;12(10):1125. doi: 10.3390/vaccines12101125 (PMC11511218; doi:10.3390/vaccines12101125)
Supplement: Supplementary file 1 [file vaccines-12-01125-s001.zip]

Archive with 1 entries (1 files):
- vaccines-3197377-supplementary.pdf
